# Supplementary material for: Blood Pressure Prediction Using Ensemble Rules during Isometric Sustained Weight Test
Source: J Cardiovasc Dev Dis. 2022 Dec 7;9(12):440. doi: 10.3390/jcdd9120440 (PMC9781478; doi:10.3390/jcdd9120440)
Supplement: Supplementary file 1 [file jcdd-09-00440-s001.zip]

Archive with 1 entries (1 files):
- jcdd-1907092-supplementary.pdf
